# Supplementary material for: Japanese Honeybees (Apis cerana japonica Radoszkowski, 1877) May Be Resilient to Land Use Change
Source: Insects. 2021 Jul 30;12(8):685. doi: 10.3390/insects12080685 (PMC8396638; doi:10.3390/insects12080685)
Supplement: Supplementary file 1 [file insects-12-00685-s001.zip]

Archive with 3 entries (3 files):
- Appendix 1.pdf
- supplementary materials 2 pollen.pdf
- Supplemntary Materials 1 Questionnaire.xlsx
